# Supplementary material for: Using morphological attributes for the fast assessment of nutritional responses of Buddhist pine (Podocarpus macrophyllus [Thunb.] D. Don) seedlings to exponential fertilization
Source: PLoS One. 2019 Dec 9;14(12):e0225708. doi: 10.1371/journal.pone.0225708 (PMC6901222; doi:10.1371/journal.pone.0225708)
Supplement: S1 Data — (XLSX) [file pone.0225708.s001.xlsx]

## Sheet: Seedling height
Treatment	Replicate	value
0	1	7.58667
0	2	9.07
0	3	8.28
0	4	8.31
0	5	8.46333
20	1	9.94667
20	2	9.67333
20	3	9.86333
20	4	10.0833
20	5	9.4
40	1	10.5833
40	2	10.95
40	3	12.8933
40	4	10.0367
40	5	10.39
60	1	10.1167
60	2	9.89333
60	3	8.77
60	4	9.22667
60	5	9.79
80	1	13.0967
80	2	11.95
80	3	10.06
80	4	12.9267
80	5	13.1567
100	1	12.2644
100	2	8.62222
100	3	10.7778
100	4	12.7733
100	5	10.8644
120	1	13.8467
120	2	12.7033
120	3	12.4133
120	4	12.42
120	5	10.1633
140	1	8.71
140	2	9.20333
140	3	9.37667
140	4	8.42333
140	5	8.39333

## Sheet: RCD
Treatment	Replicate	value
0	1	0.276
0	2	0.256667
0	3	0.270667
0	4	0.267333
0	5	0.269333
20	1	0.287333
20	2	0.291333
20	3	0.269333
20	4	0.287333
20	5	0.278
40	1	0.282667
40	2	0.286667
40	3	0.304
40	4	0.282
40	5	0.259333
60	1	0.264667
60	2	0.265333
60	3	0.260667
60	4	0.254667
60	5	0.274667
80	1	0.322
80	2	0.312667
80	3	0.29
80	4	0.294667
80	5	0.284
100	1	0.304667
100	2	0.308
100	3	0.291333
100	4	0.302
100	5	0.306
120	1	0.293333
120	2	0.301333
120	3	0.305333
120	4	0.322
120	5	0.29
140	1	0.289333
140	2	0.264
140	3	0.278667
140	4	0.264667
140	5	0.271333

## Sheet: Biomass
Treatment	Replicate	Shoot	Root	Whole-plant	RS
0	1	0.56	0.136667	0.696667	0.244048
0	2	0.443333	0.13	0.573333	0.293233
0	3	0.606667	0.113333	0.72	0.186813
0	4	0.596667	0.153333	0.75	0.256983
0	5	0.5	0.153333	0.653333	0.306667
20	1	0.68	0.203333	0.883333	0.29902
20	2	0.606667	0.17	0.776667	0.28022
20	3	0.52	0.143333	0.663333	0.275641
20	4	0.56	0.136667	0.696667	0.244048
20	5	0.583333	0.143333	0.726667	0.245714
40	1	0.573333	0.196667	0.77	0.343023
40	2	0.573333	0.183333	0.756667	0.319767
40	3	0.48	0.126667	0.606667	0.263889
40	4	0.64	0.143333	0.783333	0.223958
40	5	0.61	0.126667	0.736667	0.20765
60	1	0.81	0.173333	0.983333	0.213992
60	2	0.723333	0.143333	0.866667	0.198157
60	3	0.936667	0.213333	1.15	0.227758
60	4	0.71	0.206667	0.916667	0.29108
60	5	0.606667	0.163333	0.77	0.269231
80	1	1.00667	0.21	1.21667	0.208609
80	2	0.82	0.176667	0.996667	0.215447
80	3	0.583333	0.15	0.733333	0.257143
80	4	0.733333	0.156667	0.89	0.213636
80	5	0.786667	0.163333	0.95	0.207627
100	1	0.8875	0.184444	1.07194	0.207825
100	2	0.6525	0.14	0.7925	0.214559
100	3	0.8825	0.162222	1.04472	0.183821
100	4	0.765	0.131111	0.896111	0.171387
100	5	0.6625	0.151111	0.813611	0.228092
120	1	0.83	0.24	1.07	0.289157
120	2	0.77	0.2	0.97	0.25974
120	3	0.693333	0.223333	0.916667	0.322115
120	4	0.67	0.19	0.86	0.283582
120	5	0.53	0.133333	0.663333	0.251572
140	1	0.53	0.133333	0.663333	0.251572
140	2	0.563333	0.146667	0.71	0.260355
140	3	0.513333	0.116667	0.63	0.227273
140	4	0.436667	0.116667	0.553333	0.267176
140	5	0.543333	0.123333	0.666667	0.226994

## Sheet: N concentration
Treatment	Replicate	Shoot	Root	Whole-plant
0	1	6.47963	10.2296	7.21526
0	2	6.90138	8.77475	7.32616
0	3	7.37938	10.8305	7.9226
0	4	6.62021	8.1106	6.92491
0	5	6.98574	9.66029	7.61344
20	1	7.52375	11.9918	8.55225
20	2	7.19345	12.9075	8.44417
20	3	6.94572	12.4751	8.14051
20	4	7.73019	13.2891	8.82069
20	5	7.48246	11.3305	8.24148
40	1	7.54694	13.4038	8.55834
40	2	8.775	16.6155	9.65532
40	3	9.15287	12.9027	9.71323
40	4	8.43492	17.1394	9.08738
40	5	8.17041	15.021	9.08274
60	1	11.3991	12.724	11.8645
60	2	10.6768	13.1286	11.8645
60	3	11.8084	13.8569	12.1451
60	4	10.0026	12.3193	11.7447
60	5	10.8935	13.4523	11.7652
80	1	10.7169	15.1914	11.4892
80	2	11.197	15.1482	11.8974
80	3	11.4924	16.4017	12.4966
80	4	10.44	13.6786	11.0101
80	5	10.9569	14.8024	11.6181
100	1	14.5311	16.4224	14.8565
100	2	13.6223	15.8207	14.0106
100	3	13.3997	15.2812	13.6919
100	4	14.7908	16.7129	15.072
100	5	14.1416	16.2356	14.5305
120	1	15.2724	18.0875	15.9038
120	2	13.8621	17.7845	14.6709
120	3	15.6753	18.7439	16.4229
120	4	13.6355	17.2291	14.4294
120	5	14.9198	17.5573	15.45
140	1	11.573	17.6085	12.7862
140	2	10.4115	18.5347	12.0895
140	3	10.7986	17.7558	12.087
140	4	11.2412	17.819	12.628
140	5	10.9369	16.9559	12.0504

## Sheet: P concentration
Treatment	Replicate	Shoot	Root	Whole-plant
0	1	1.50768	2.14094	1.63191
0	2	1.69512	1.649	1.68466
0	3	1.92422	2.56261	2.0247
0	4	2.17414	2.00039	2.13861
0	5	1.09115	1.78955	1.25506
20	1	2.45259	3.04073	2.58798
20	2	2.40672	3.70016	2.68983
20	3	2.68196	3.3045	2.81648
20	4	2.14677	2.81464	2.27779
20	5	2.74313	3.47407	2.8873
40	1	2.37054	3.51597	2.65922
40	2	2.41253	3.78592	2.69676
40	3	2.60845	3.29664	2.70971
40	4	1.99269	3.46536	2.37484
40	5	2.2166	4.08962	2.44665
60	1	2.82472	3.84818	2.98519
60	2	2.86039	3.8182	3.0455
60	3	3.1279	3.45854	3.17982
60	4	2.46805	4.26778	2.71149
60	5	2.66422	3.54846	2.96527
80	1	2.24819	3.79057	2.51441
80	2	3.69782	3.8546	3.72561
80	3	2.89095	4.65503	3.25178
80	4	2.60376	3.37435	2.73941
80	5	3.13711	4.11074	3.30451
100	1	2.94539	5.53905	3.39167
100	2	2.95913	5.06259	3.33072
100	3	3.15147	5.44683	3.50788
100	4	3.43997	4.89353	3.65264
100	5	3.37128	5.76959	3.81671
120	1	3.1784	5.5238	3.78541
120	2	3.14109	5.3929	3.79358
120	3	2.78667	5.5986	3.47307
120	4	3.58877	5.0563	4.21657
120	5	3.10378	5.76689	3.58126
140	1	2.7736	5.88465	3.3264
140	2	2.38437	6.30566	3.00585
140	3	2.97846	5.60398	3.46367
140	4	2.56874	6.4304	3.09323
140	5	2.17951	5.47924	2.84318

## Sheet: N content
Treatment	Replicate	Shoot	Root	Whole-plant
0	1	3.62859	1.39804	5.02663
0	2	3.05961	1.14072	4.20033
0	3	4.47682	1.22745	5.70427
0	4	3.95006	1.24363	5.19368
0	5	3.49287	1.48124	4.97411
20	1	5.11615	2.43834	7.55449
20	2	4.36402	2.19428	6.5583
20	3	3.61177	1.7881	5.39987
20	4	4.32891	1.81617	6.14508
20	5	4.36477	1.62404	5.98881
40	1	4.32691	2.50238	6.82929
40	2	5.031	2.40691	7.43791
40	3	4.39338	1.75521	6.14859
40	4	5.39835	1.76577	7.16412
40	5	4.98395	1.70396	6.68791
60	1	9.23326	2.32332	11.5566
60	2	7.72287	2.38155	10.1044
60	3	11.0605	2.75257	13.8131
60	4	7.10187	3.54214	10.644
60	5	6.60871	2.45343	9.06214
80	1	10.7884	3.1902	13.9786
80	2	9.18151	2.67618	11.8577
80	3	6.70389	2.46026	9.16415
80	4	7.65598	2.14297	9.79896
80	5	8.61946	2.41773	11.0372
100	1	12.8964	3.02902	15.9254
100	2	8.88854	2.21489	11.1034
100	3	11.8252	2.47894	14.3042
100	4	11.3149	2.19125	13.5062
100	5	9.36882	2.45339	11.8222
120	1	12.6761	4.34099	17.0171
120	2	10.6738	3.55691	14.2307
120	3	10.8682	4.18613	15.0544
120	4	9.13577	3.27353	12.4093
120	5	7.9075	2.34098	10.2485
140	1	6.13371	2.34779	8.48151
140	2	5.86512	2.71843	8.58354
140	3	5.54331	2.07151	7.61482
140	4	4.90864	2.07888	6.98752
140	5	5.9424	2.09122	8.03362

## Sheet: P content
Treatment	Replicate	Shoot	Root	Whole-plant
0	1	0.844303	0.292595	1.1369
0	2	0.751505	0.21437	0.965875
0	3	1.16736	0.290429	1.45779
0	4	1.29723	0.306726	1.60396
0	5	0.545576	0.274398	0.819974
20	1	1.66776	0.618282	2.28605
20	2	1.46008	0.629026	2.0891
20	3	1.39462	0.473645	1.86827
20	4	1.20219	0.384668	1.58686
20	5	1.60016	0.49795	2.09811
40	1	1.35911	0.756808	2.11592
40	2	1.38318	0.700004	2.08319
40	3	1.25205	0.438082	1.69014
40	4	1.27532	0.611716	1.88704
40	5	1.35213	0.449471	1.8016
60	1	2.28802	0.609435	2.89746
60	2	2.06902	0.542649	2.61166
60	3	2.9298	0.703283	3.63308
60	4	1.75231	0.716174	2.46849
60	5	1.61629	0.667971	2.28426
80	1	2.26318	0.796019	3.0592
80	2	3.03221	0.68098	3.71319
80	3	1.68639	0.698254	2.38464
80	4	1.90942	0.528647	2.43807
80	5	2.46786	0.67142	3.13928
100	1	2.61403	1.02165	3.63568
100	2	1.93083	0.708763	2.63959
100	3	2.78117	0.883597	3.66477
100	4	2.63158	0.641596	3.27317
100	5	2.23347	0.871849	3.10532
120	1	2.63807	1.32571	3.96378
120	2	2.41864	1.07858	3.49722
120	3	1.93209	1.25035	3.18245
120	4	2.40448	0.960697	3.36517
120	5	1.645	0.768919	2.41392
140	1	1.47001	0.78462	2.25463
140	2	1.3432	0.92483	2.26803
140	3	1.52894	0.653798	2.18274
140	4	1.12168	0.750214	1.8719
140	5	1.1842	0.675772	1.85998

## Sheet: Root morphology
Treatment	Replicate	Length(cm)	SurfArea(cm2)	AvgDiam(mm)	Tip
0	1	367.18	153.053	1.3506	1.15067
0	2	342.469	137.09	1.2473	0.974667
0	3	307.008	124.138	1.25487	1.00633
0	4	360.1	136.035	1.1945	1.069
0	5	383.11	153.182	1.21693	1.08367
20	1	653.529	236.874	1.1583	2.17433
20	2	603.095	259.386	1.37977	1.59767
20	3	397.722	140.213	1.08693	1.31033
20	4	328.465	133.772	1.29947	1.06333
20	5	414.963	164.69	1.21877	1.29533
40	1	517.505	247.327	1.53053	1.457
40	2	508.066	211.101	1.2808	1.58667
40	3	353.832	136.941	1.223	1.17967
40	4	467.403	166.199	1.13103	1.50333
40	5	374.375	139.636	1.17407	1.25333
60	1	631.526	252.264	1.2794	1.64533
60	2	464.729	172.69	1.18837	1.322
60	3	909.256	358.63	1.2725	2.49533
60	4	897.704	425.276	1.58403	1.79867
60	5	550.57	227.321	1.2715	1.599
80	1	558.195	239.322	1.3437	1.651
80	2	543.351	260.372	1.40327	1.402
80	3	470.328	189.786	1.21923	1.39033
80	4	386.455	157.648	1.441	1.16133
80	5	534.899	227.028	1.33393	1.52267
100	1	898.114	477.482	1.56053	2.25067
100	2	634.68	273.459	1.37203	1.83267
100	3	674.177	315.826	1.36253	1.82833
100	4	581.085	243.177	1.2751	1.839
100	5	687.725	285.036	1.31163	2.038
120	1	885.702	388.134	1.39037	2.387
120	2	852.774	367.409	1.3696	2.16433
120	3	899.613	402.523	1.38587	2.48733
120	4	674.451	306.205	1.33833	1.70267
120	5	581.356	200.731	1.14077	1.88533
140	1	292.683	123.444	1.31193	0.851667
140	2	425.522	188.526	1.42647	1.179
140	3	332.696	133.1	1.26627	1.09833
140	4	327.363	124.715	1.21123	0.979667
140	5	358.327	139.006	1.2355	1.018

## Sheet: Leaf scanning
Treatment	Replicate	GCI	LA
0	1	250.69	18.7856
0	2	251.05	18.1061
0	3	252	16.4765
0	4	252.03	14.678
0	5	251.86	16.3003
20	1	250.97	19.0912
20	2	250.83	19.1542
20	3	251	18.3893
20	4	250.75	19.8258
20	5	251.25	19.119
40	1	250.48	18.35
40	2	250.71	18.2474
40	3	250.13	19.0479
40	4	250.96	15.7205
40	5	250.9	18.5665
60	1	250.84	19.4289
60	2	251.07	20.2942
60	3	250.98	18.932
60	4	250.72	19.5581
60	5	251.05	17.2608
80	1	251.01	21.1713
80	2	250.89	19.2
80	3	251.06	20.9719
80	4	251.47	18.5051
80	5	250.85	18.7856
100	1	250.18	21.0195
100	2	249.97	22.5218
100	3	250.28	20.8934
100	4	250.5	20.2523
100	5	250.71	18.6402
120	1	251.49	16.4153
120	2	250.37	20.4069
120	3	250.39	19.78
120	4	250.21	22.1238
120	5	250.76	18.7598
140	1	251.33	17.1524
140	2	251.54	16.6202
140	3	250.71	19.3246
140	4	251.45	16.3456
140	5	251.54	17.0719
